# Supplementary material for: Oxidative Stress and Inflammatory Mediators in Exhaled Breath Condensate of Patients with Pulmonary Tuberculosis. A Pilot Study with a Biomarker Perspective
Source: Antioxidants (Basel). 2021 Oct 5;10(10):1572. doi: 10.3390/antiox10101572 (PMC8533495; doi:10.3390/antiox10101572)
Supplement: Supplementary file 1 [file antioxidants-10-01572-s001.zip]

Archive with 1 entries (1 files):
- antioxidants-1358473-supplementary.pdf
